# Supplementary material for: Mitochondrial Transplantation Therapy Ameliorates Muscular Dystrophy in mdx Mouse Model
Source: Biomolecules. 2024 Mar 7;14(3):316. doi: 10.3390/biom14030316 (PMC10968431; doi:10.3390/biom14030316)
Supplement: Supplementary file 1 [file biomolecules-14-00316-s001.zip]

Archive with 1 entries (1 files):
- biomolecules-2841336-supplementary.pdf
